# Supplementary material for: CRISPR screening identifies the deubiquitylase ATXN3 as a PD-L1–positive regulator for tumor immune evasion
Source: J Clin Invest. 2023 Dec 1;133(23):e167728. doi: 10.1172/JCI167728 (PMC10688982; doi:10.1172/JCI167728)
Supplement: Supporting data values [file jci-133-167728-s022.xlsx]

## Sheet: Fig1
Fig1F	WT	KO				Fig1C	WT1	WT2	WT3		221001 validation transductions.wsp
	2182	1309					4563	4550	4655	Usp6nl-18	5451	4691	3240	3325
	2330	1403					4563	4550	4655	Usp30-105	3365	3732	3583	4043
	2326	1419					4563	4550	4655	Usp32-111	3724	3834	3369	5548
							4563	4550	4655	Atxn3-185	2958	3302	2663
Fig1I	WT	KO
	1216	1061
	1266	1060
	1609	1217
	1364	1257
	1849	910
Fig1J	WT	KO
	1	0.0361465
	1	0.034674
	1	0.0289559
Fig1K	WT	KO
	1	0.0877778
	1	0.129408
	1	0.131215
Fig1L	WT	KO
	1	0.271684
	1	0.34151
	1	0.343886
Fig1M	WT	KO
	1	0.959264
	1	1.07177
	1	1.03527
Fig1N	PD-L1 mRNA	ATXN3 mRNA
	2.03539	0.738546
	1.64933	0.981165
	0.854229	0.589659
	0.22593	0.482552
	0.291164	0.452833
	0.368109	0.695289
	0.634248	0.867289
	0.477732	0.323017
	0.558531	0.385125
	0.455875	0.906085
	0.171955	0.450708
	1.0498	0.927443
	0.782092	0.637314
	0.982954	1.01059
	1.17209	1.20162
	0.447041	0.342615
	1.24012	0.478935
	0.792552	0.430753
	2.28287	0.733989
	0.710649	0.481349
	0.236119	0.222787
	1.14743	0.693452
Fig1O	cancer	infiltrates	rho	p
	ACC (n=79)	CD274	0.0133888	0.906772
	BLCA (n=408)	CD274	0.249841	3.18155e-07
	BRCA (n=1100)	CD274	0.342365	1.31456e-31
	BRCA-Basal (n=191)	CD274	0.329373	3.27717e-06
	BRCA-Her2 (n=82)	CD274	0.252054	0.0223465
	BRCA-LumA (n=568)	CD274	0.400248	2.89137e-23
	BRCA-LumB (n=219)	CD274	0.283258	2.0875e-05
	CESC (n=306)	CD274	0.0736977	0.198563
	CHOL (n=36)	CD274	0.574003	0.000251881
	COAD (n=458)	CD274	0.305882	2.24286e-11
	DLBC (n=48)	CD274	0.677052	1.26498e-07
	ESCA (n=185)	CD274	0.131917	0.0734646
	GBM (n=153)	CD274	0.14925	0.0655762
	HNSC (n=522)	CD274	0.0887235	0.042741
	HNSC-HPV- (n=422)	CD274	0.0678462	0.164162
	HNSC-HPV+ (n=98)	CD274	0.205809	0.0420436
	KICH (n=66)	CD274	0.448742	0.000157448
	KIRC (n=533)	CD274	0.432261	1.12294e-25
	KIRP (n=290)	CD274	0.443105	2.23727e-15
	LGG (n=516)	CD274	0.188361	1.65502e-05
	LIHC (n=371)	CD274	0.345127	8.12242e-12
	LUAD (n=515)	CD274	0.215571	7.87745e-07
	LUSC (n=501)	CD274	-0.126784	0.00448022
	MESO (n=87)	CD274	0.554841	2.4533e-08
	OV (n=303)	CD274	0.275805	1.08278e-06
	PAAD (n=179)	CD274	0.510987	2.70238e-13
	PCPG (n=181)	CD274	0.62792	3.06562e-21
	PRAD (n=498)	CD274	0.389419	1.761e-19
	READ (n=166)	CD274	0.419714	1.81362e-08
	SARC (n=260)	CD274	0.382895	1.66545e-10
	SKCM (n=471)	CD274	0.291609	1.09946e-10
	SKCM-Metastasis (n=368)	CD274	0.264188	2.71227e-07
	SKCM-Primary (n=103)	CD274	0.298643	0.00218292
	STAD (n=415)	CD274	0.263629	5.00701e-08
	TGCT (n=150)	CD274	0.372484	2.68109e-06
	THCA (n=509)	CD274	0.413033	2.16926e-22
	THYM (n=120)	CD274	0.434912	6.91623e-07
	UCEC (n=545)	CD274	0.213033	5.17738e-07
	UCS (n=57)	CD274	0.236589	0.0764139
	UVM (n=80)	CD274	0.625879	5.36854e-10

## Sheet: Fig2
Fig2B	WT	KO	WT+IFN-g	KO+IFN-g
	869	638	1127	713
	817	686	1165	700
	833	623	1091	672
Fig2G		Vector			ATXN3
	0	0.942981	0.965334	1.09169	1.0479	1.00209	0.950006
	15	0.851726	0.757433	0.806393	0.95045	0.945685	0.878508
	30	0.630184	0.645839	0.563678	0.887729	0.85871	0.876412
	60	0.488928	0.452886	0.45925	0.836756	0.79616	0.77629
Fig2I		WT			KO
	0	1.16595	0.858038	0.976009	1.07892	0.86597	1.05511
	1	0.798879	0.923227	0.972621	0.847659	0.692858	0.800508
	2	0.897849	0.964676	0.79205	0.739315	0.702894	0.628863
	4	0.7306	0.732345	0.79971	0.494815	0.392774	0.299094
Fig2N		Vector			ATXN3
	0	1.06675	1.03336	0.899895	1.11825	0.994219	0.88753
	4	0.376221	0.439919	0.358984	1.1787	1.04563	0.945593
	8	0.270082	0.339887	0.296226	1.14135	0.935202	0.846468
	12	0.387862	0.263986	0.230356	0.945105	0.897128	0.874921
Fig2P		Vector			ATXN3
	0	1.06675	1.03336	0.899895	1.11825	0.994219	0.88753
	4	0.376221	0.439919	0.358984	1.1787	1.04563	0.945593
	8	0.270082	0.339887	0.296226	1.14135	0.935202	0.846468
	12	0.387862	0.263986	0.230356	0.945105	0.897128	0.874921

## Sheet: Fig3
Fig3B	WT	KO	WT+hypoxia	KO+hypoxia
	752	403	1481	815
	670	412	1430	702
	916	584	1736	841
Fig3H		Vector			ATXN3
	0	0.932635	0.977642	1.08972	1.00683	0.968913	1.02425
	1	0.66639	0.729581	0.63045	0.774265	0.772931	0.811092
	2	0.492294	0.456359	0.356377	0.755799	0.831299	0.769653
	4	0.186104	0.152898	0.171563	0.664544	0.694833	0.746473
Fig3J		WT			KO
	0	0.872042	1.18335	0.944605	0.865955	1.0671	1.06694
	15	0.674921	0.906667	0.842941	0.561964	0.68986	0.609078
	30	0.662301	0.846112	0.886666	0.313234	0.317227	0.290137
	60	0.538586	0.739001	0.763955	0.291872	0.275157	0.339411

## Sheet: Fig4
Fig4A		WT										KO
	0	0	0	0	0	0	0	0	0	0	0	0	0	0	0	0	0	0	0	0	0
	1	0	0	0	0	0	0	0	0	0	0	0	0	0	0	0	0	0	0	0	0
	2	0	0	0	0	0	0	0	0	0	0	0	0	0	0	0	0	0	0	0	0
	3	0	0	0	0	0	0	0	0	0	0	0	0	0	0	0	0	0	0	0	0
	4	5.77676	12.8847	14.7133	11.6326	0	0	0	0	0	0	0	0	0	0	0	0	0	0	0	0
	6	35.869	55.8367	57.2889	86.728	57.9354	54.5196	61.45	30.572	42.9388	82.7781	13.3541	20.2144	20.7372	17.9136	5.34223	6.20252	0	0	0	0
	8	160.955	65.9749	244.092	275.993	339.92	195.561	165.893	385.352	58.6087	141.265	43.4969	15.2832	0	22.1397	0	3.46522	63.9459	27.154	0	46.5439
	10	328.086	531.091	565.545	1037.03	610.148	106.347	592.202	1090.42	86.4276	237.198	79.2161	14.5043	33.2987	60.9131	4.0199	33.3213	42.6334	95.3994	32.865	0
	12	1305.88	640.751	312.327	627.035	668.897	350.952	619.242	1210.75	177.282	295.938	150.302	11.6327	77.2291	192.316	96.8306	128.02	88.5036	27.455	19.7708	111.703
	14	1663.97	834.608	671.223	337.3	792.655	520.183	306.543	1411.54	519.941	664.777	304.23	43.1335	175.987	480.051	92.8753	245.982	330.354	98.5885	98.7443	260.138
	16	1669.62	1130.99	857.706	564.259	757.962						691.099	183.094	306.218	549.321	364.72
Fig4C	WT	KO
	757.1	938
	381.5	711.4
	458.3	289.5
	742.2	420.6
	904	320.2
	1202.1	266.6
	1031.9	553.6
	1530.6	479.3
	626	199.3
	683.6	29.3
Fig4D		WT	KO
	CD45-PD-L1 MFI	2125	673
		1529	194
		1282	263
		2079	232
		1846	244
Fig4E		WT	KO
	CD4+	3.18	15.9
		3.77	3.54
		1.86	9.88
		3.42	6.36
		2.78	7.53
		2.34	4.13
		6.5	3.83
		2.81	18.9
		2.4	3.73
		1.22	8.1
Fig4F		WT	KO
	CD8+	4.21	7.16
		1.81	7.97
		3.96	9.27
		3	6.21
		4.38	6.23
		1.21	13.2
		0.76	4.34
		3.48	7.52
		2.91	11.3
		2.44	8.1
Fig4G		WT	KO
	CD4+Foxp3+	44.2	6.8
		40.7	32.1
		33.9	16.3
		40.7	25.7
		57.1	26.5
		47.4
		52.1
		52.5
		47.7
		59.7
Fig4H		WT	KO
	CD8+PD-1MFI	9403	5759
		10129	4937
		6722	2158
		12786	4513
		26241	5728
Fig4I		WT	KO
	CD8+ PD-L1 MFI	7038	5782
		6303	4638
		6712	3639
		8207	4050
		7435	4106
		5354
Fig4J		WT	KO
	CD8+CTLA4 MFI	1956	71.3
		1601	102
		3007	34.7
		1517	92.5
		1084	408
Fig4k		WT	KO
	CD8+Tim3+	89.5	83.5
		92.5	76.5
		88.3	60.7
		76.9	76.3
		95.3	78.9
Fig4L		WT	KO			WT	KO
	CD8+ LAG3 MFI	3739	2804		CD8+ LAG3+	60	50.8
		2713	3210			47.9	49.8
		3292	2078			54.7	28.3
		4815	2690			78.2	36.8
		4146	3019			75.7	36.8
		3257				62.7
Fig4M		WT	KO
	CD8+Blimp1+	41.2	41.2
		80	80
		80.3	80.3
		61.1	61.1
		58.7	58.7
		66.1	66.1
		43.2	43.2
Fig4N		WT	KO
	CD8+EOMES+	67.6	14.2
		40.9	15.1
		36.9	11.5
		39.3	24.3
		32.1	38
		41.8
		31.8
Fig4O		WT	KO
	CD8+T-bet+	61.2	71.4
		70	61
		68.9	55
		55.6	54.6
		40.8	86.5
		49
		40.3
Fig4P		WT	KO
	CD8+CD44+	78.6	59.6
		85.6	91.3
		34.2	96.4
		31	95.1
		90.9	92.6
		47.1
		70
		74.3
		50
		17.4
Fig4Q		WT	KO
	CD8+Annexin V+	11.8	0
		10	0
		67.2	0.75
		16.7	0
		12.3	0.79
		30.4
		34.5
Fig4R	WT	KO
	6.02	37.7
	11.5	22.6
	10.6	28.4
	23.2	33.7
	18.4	24
	18
Fig4S	WT	KO
	10.3	42.9
	20.8	34.6
	30.3	28.8
	20.1	30
	19.4	24.9
Fig4T	Days	WT					WT+αCD8					KO					KO+αCD8
	0	0	0	0	0	0	0	0	0	0	0	0	0	0	0	0	0	0	0	0	0
	5	53.5937	38.8937	48.8817	48.9918	37.109	52.0182	55.5963	52.1904	58.9976	46.0547	11.3326	35.8892	22.6203	27.1332	31.2883	25.7126	28.5668	36.8246	22.5848	41.2351
	7	110.884	66.6072	88.6916	96.6531	86.2176	109.831	88.3466	96.9075	66.8172	83.8222	34.3174	95.2082	71.9585	141.998	78.4493	94.094	68.2486	106.09	101.477	67.7014
	9	172.633	195.421	219.716	183.577	164.345	281.802	122.04	207.469	155.724	230.68	113.421	160.915	116.122	202.469	192.561	145.425	106.034	124.875	132.27	84.3627
	11	377.71	331.806	377.173	315.634	277.998	436.783	282.602	445.952	379.285	328	129.31	248.382	131.128	215.631	320.574	357.755	247.573	227.768	206.374	135.81
	13	492.205	418.904	573.144	485.061	409.551	675.457	475.991	575.801	648.398	627.201	169.013	316.769	186.745	242.45	450.714	557.688	316.166	335.431	327.216	254.947
	15	551.076	545.834	804.816	671.326	567.374	964	744.389	884.274	1000.34	953.339	222.394	446.027	300.959	346.941	565.645	806.187	457.906	529.063	493.028	374.439
	17	877.783	689.359	1196.99	743.782	891.424	1513.13	1316.25	1179.69	1376.2	1661.91	397.695	569.719	515.793	401.349	796.907	1208.83	688.481	908.896	820.791	727.963
	19	944.089	1070.48	1346.32	911.259	1177.32	1777.47	1624.67		1874.63	2355.25	542.002	724.689	759.085	350.958	1170.01	1449.95	1043.64	1183.92	1045.31	954.689
Fig4U	days	WT					KO					WT+PD-L1					KO+PD-L1
	0	0	0	0	0	0	0	0	0	0	0	0	0	0	0	0	0	0	0	0	0
	5	56.4342	56.9999	134.574	108.946	91.1965	39.3586	25.9212	66.3066	44.7572	41.2914	137.039	122.428	93.1803	113.715	148.742	39.3735	22.4114	33.294	48.2867	37.4786
	7	172.627	142.447	239.05	181.451	159.388	96.8888	101.278	121.098	82.8859	137.15	167.866	160.871	202.943	145.885	195.477	167.847	112.973	148.79	134.837	129.348
	9	241.613	209.607	288	301.187	222.748	111.254	106.841	160.26	103.335	185.024	214.615	291.376	358.347	259.752	288.329	186.737	167.963	146.988	145.197	159.464
	11	381.858	294.749	429.789	391.164	386.14	138.793	136.448	289.834	168.322	183.3	397.363	402.996	499.854	404.237	487.098	278.999	244.211	219.268	190.468	196.745
	13	504.669	509.978	532.014	587	556.245	185.655	150.217	417.601	247.384	250.767	540.776	527.255	708.941	493.529	660.374	429.093	445.985	414.38	245.993	310.472
	15	540.772	708.227	783.969	742.635	971.958	322.034	203.591	593.185	360.499	398.974	819.745	843.769	1109.41	766.376	1049.56	625.466	678.926	662.162	358.651	444.461
	17	351.101	1112.31	1068.05	1000.21	1311.44	471.071	312.968	810.635	509.523	585.115	1173.89	1194	1318.26	953.207	1293.37	999.346	955.973	742.43	559.203	674.202
	19	321.054	1171.19	1390.59	1285.77	1838.58	673.857	471.781	1112.93	616.306	849.233	1408.63	1187.74	1738.7	1151.57	1663.89	1334.27	1172.48	786.738	773.975	1032.29

## Sheet: Fig5B
Fig5B	days	WT+anti-PD1										WT										KO+anti-PD1										KO
	0	0	0	0	0	0	0	0	0	0	0	0	0	0	0	0	0	0	0	0	0	0	0	0	0	0	0	0	0	0	0	0	0	0	0	0	0	0	0	0	0
	5	33.9107	45.9963	37.4828	28.7722	34.6088	15.5775	19.8012	30.1418	22.0458	41.573	44.3366	33.9105	70.7321	49.9136	47.6607	23.6376	21.7033	24.4284	15.3601	24.0832	8.24383	0	13.1523	16.0469	0	6.47201	13.8652	11.7478	11.988	0	11.9031	17.8037	13.196	12.7637	21.5463	9.69595	10.794	16.6854	11.4532	0
	7	165.878	124.198	149.322	46.7389	108.037	36.925	51.6271	60.72	81.0693	89.5861	168.691	146.907	103.179	121.287	146.578	78.732	62.8416	41.5104	33.4541	70.4546	27.8008	20.891	27.6786	42.5259	62.4811	28.6284	42.0716	27.694	27.5094	35.7737	16.4536	48.8853	48.133	22.3181	43.4477	27.0591	49.4082	38.5479	16.698	14.4672
	9	193.721	237.891	150.275	127.591	251.699	68.8443	94.0708	149.67	169.415	247.817	198.665	198.559	233.882	262.505	245.134	132.883	79.0146	152.954	83.6726	123.604	90.4637	80.4328	88.7845	61.611	65.61	62.8374	138.325	80.8501	97.6543	114.172	46.3602	79.9181	52.1645	59.5665	111.887	74.3564	81.8381	83.9573	62.2673	32
	11	251.843	290.667	139.784	137.804	229.054	59.5037	96.9403	172.84	140.996	254.242	286.361	278.861	510.068	449.836	228.245	147.325	158.816	180.851	98.0656	146.882	65.5003	50.7662	75.0474	35.8973	66.4497	81.5792	104.376	53.2475	91.9944	197.864	108.043	91.9584	66.6959	101.184	107.844	67.9431	186.107	41.7398	75.6789	48.6707
	13	191.797	380.327	126.854	135.074	272.563	47.6278	120.93	171.132	150.648	234.069	446.627	540.344	730.392	835.562	406.195	156.282	220.134	211.1	174.226	186.072	24.4375	22.3014	18.7333	0	0	13.5918	52.7695	17.5385	36.1252	60.2796	135.112	124.25	77.5958	105.6	119.205	63.4151	205.865	22.2373	85.5119	75.2844
	14	203.635	417.652	114.778	148.957	253.26	40.9484	66.651	131.396	145.899	210.638	486.761	645.948	905.544	874.712	429.641	210.806	245.997	228.446	177.285	229.47	14.0693	10.0701	0	0	0	12.3335	48.4392	6.24058	21.5739	48.6765	141.078	117.971	78.4348	108.319	127.497	63.7079	213.62	15.6426	92.4218	103.737
	15	192.526	394.653	100.974	120.992	264.481	35.316	57.4817	92.1344	138.503	199.963	555.97	701.315	1004.67	1042.02	569.929	232.4	259.074	265.651	191.958	234.208	11.4264	7.01612	0	0	0	8.81314	48.3236	7.46836	12.9872	35.6	147.787	143.637	48.1847	133.496	157.654	96.9701	259.923	13.0817	148.868	125.023
Fig5C	WT	KO	WT+αPD-1	KO+αPD-1
	431	68	79.6	0
	527.7	50	289	9.8
	859.9	81.9	162.5	0
	555.1	119.3	65.3	0
	353.1	67.1	103.9	14.5
	188.7	24.6	24.9	0
	217.7	58.9	70.3	0.5
	266.1	61.3	15	0
	146.2	2.8	25.3	0
	167.2	58.3	20.9	0
Fig5F	WT	KO	WT+αPD-1	KO+αPD-1
	2.07	2.49	11.3	20.8
	3.4	6.49	3.91	24.4
	0.92	11.6	10.4
	1.34	4.59	12
	2.39	7.1	8.32
	2.08	5.01	15.9
	1.59	8.53	9.75
	1.18	10.9	15.7
	5.81	6.37	22.4
	2.73
Fig5G	WT	KO	WT+αPD-1	KO+αPD-1
	5.08	13.1	13.9	36.8
	4.81	15.7	9.86	45.9
	4.64	17.5	20.6
	4.29	15.5	23.1
	4.51	8.52	21.3
	10.3	14.2	45.6
	6.18	18.3	22.4
	3.53	9.16	22
	12.1	15.6	23.9
	6.14
Fig5H	WT	KO	WT+αPD-1	KO+αPD-1
	8.38	20.7	36	49.1
	35.9	56.6	15.4	56.5
	43.5	58.7	26.6
	24.8	26.4	44
	21.1	55	25.3
	11.4	58.9	64.4
	19.2	59.1	55.7
	12.8	61.5	63.4
	42.2	66.5	61
	12.7
Fig5I		WT+anti-PD1					WT					KO+anti-PD1					KO
	0	0	0	0	0	0	0	0	0	0	0	0	0	0	0	0	0	0	0	0	0
	5	64.5504	126.588	52.6083	56.3797	60.2769	61.7254	44.4105	75.6674	108.103	42.592	17.5861	0	29.259	0	0	19.4791	18.6299	0	0	0
	7	159.692	125.449	118.142	121.104	120.924	137.053	129.904	136.717	157.173	134.274	47.7757	39.8957	70.2299	58.8683	42.9496	68.6941	107.621	0	53.1294	136.32
	9	225.705	278.754	205.074	247.81	221.266	228.256	290.275	266.252	245.854	111.22	125.879	200.325	175.264	145.416	17.9741	114.591	252.372	27.2741	188.261	134.738
	11	366.118	249.216	243.961	378.082	297.698	405.376	310.277	291.356	447.647	174.405	151.123	161.969	142.186	151.149	63.2903	87.5371	282.594	60.1386	45.1326	238.218
	13	280.386	204.06	328.347	304.2	188.407	579.397	368.359	401.376	348	259.683	82.8206	121.709	55.743	77.2187	60.016	102.509	610.806	57.4674	263.206	213.693
	15	267.743	277.369	382.083	288.87	253.34	869.581	425.931	672.178	523.777	532.801	31.1029	138.286	31.877	73.8209	36.7701	122.975	499.786	58.5517	305.185	189.586
	17	250.618	182.568	308.382	197.109	220.701	1051.26	694.709	940.613	744.926	764.63	31.4213	165.446	16.0019	54.3076	51.9638	152.12	619.576	61.026	387.718	261.352

## Sheet: FIg6B
FIg6B	PD-L1	Normal	Tumor		ATXN3	Normal	Tumor		HIF2a	Normal	Tumor		IRF1	Normal	Tumor
		18	25.28			15.67	12.47			14.53	18.04			5.41	3.88
		17.25	27.43			14.3	18.94			8.94	26.34			7.77	16.15
		17.03	37.3			15.12	27.53			11.16	32.02			10.81	17.41
		8.66	21.75			7.92	14.51			6.86	9.47			6.38	1.65
		15.01	21.4			12.34	16.03			11.16	15.03			8.79	2.49
		16.51	29.66			13.56	21.55			8.16	33.42			4.42	27.76
		15.94	24.77			13.94	19.2			10.54	17.92			5.52	16.38
		18.6	28.49			13.87	19.02			5.31	25.14			6.09	16.87
		17.02	23.98			15.96	16.37			7.4	23.96			12.06	15.72
		21.76	22.45			19.97	8.86			8.97	22.34			12.71	9.2
		12.63	29.23			8.91	15.98			8.61	25.98			8.15	11.96
		12.13	23.72			11.27	15.86			8.48	14.26			8.27	8.43
		17.56	34.33			16.79	20.99			11.69	25.32			12.63	7.88
		11.86	21.39			10.25	14.42			7.15	15.94			7	3.3
		19.53	25.99			16.22	12.93			17.34	21.8			13.09	8.24
			29.73				23.56				22.54				12.93
			5.95				4.21				4.71				0.4
			23.01				12.19				22.61				5.36
			35				20.42				31.47				20.5
			35.79				25.2				26.28				10.83
			30.72				16.93				28.08				18.68
			29.53				15.81				17.25				1.45
			24.08				13.32				15.85				2.95
			28.95				17.41				27.16				11.19
			30.29				21.19				25.28				12.97
			30.47				23.22				24.51				18.95
			17.72				11.39				5.93				2.71
			25.2				17.19				20.64				10.15
			33.85				22.83				33.87				13.63
			35.16				23.38				30.76				12.97
			27.98				18.76				17.71				10.95
			22.81				7.3				16.56				3.45
			25.93				15.46				18.53				6.67
			26.16				18.92				16.29				11.87
			33.68				20.97				21.58				24.5
			25.9				21.63				19.59				10.83
			32.23				21.18				24.1				21.69
			33.56				22.89				16.75				15.51
			24.46				20.05				15.78				14.01
			25.34				18.01				25.61				18.98
			18.83				15.17				16.23				8.7
			27.08				21.02				27.74				8.21
			28.84				18.91				11.14				2.35
			30.22				20.7				18.48				4.18
			29.86				21.05				23.43				4.25
			32.62				26.17				27.77				5.39
			28.72				25.57				28.65				11.69
			35.33				20.36				22.59				9.02
			23.4				15.86				10.1				4.16
			26.92				21.54				25.1				22.11
			35.38				21.93				35.57				14.64
			20.52				17.34				19.95				13.77
			23.53				17.23				10.93				7.73
			29.56				22.33				19.43				2.53
			29.64				21.22				17.46				7.17
			29.86				19.28				25.84				5.15
			27.94				18.18				26.03				4.99
			30.49				18.01				29				18.17
			20.11				7.96				10.06				1.94
			31.07				14.12				27.56				0.33
			22.98				14.31				9.64				4.16
Fig6C	PD-L1	Normal	Tumor	Fig6C	ATXN3	Normal	Tumor		HIF2a	Normal	Tumor		IRF1	Normal	Tumor
		26.09	43.73			17.82	34.49			14.75	33.18			5.23	19.05
		19.61	56.55			12.2	49.87			6.89	52.67			3.98	39.86
		25.03	36.66			18.71	25.36			17.36	25.95			7.81	14.44
		25.98	38.42			17.53	20.5			16.1	26.92			10.11	10.53
		25.46	38.45			17.23	14.04			16.61	21.39			6.13	9.59
		28.08	37.9			17.1	22.29			15.89	21.92			5.95	14.24
		20.16	25.44			8.66	11.97			8.14	13.17			3.28	5.65
		23.07	32.69			16.96	17.76			17.18	17.2			6.09	15.45
		15.79	23.16			7.24	16.72			6.04	13.31			1.41	6.89
		31.9	43.35			26.06	33.76			15.76	33.24			2.99	23.36
		28.11	28.13			19.23	15.47			16.22	15.38			5.21	7.9
		30.54	38.93			24.17	21.23			24.87	24.92			17.78	12.22
		23.56	30.52			15.28	18.14			15.56	20.32			6.5	10.88
		24.82	43.18			15.18	23.24			12.21	32.01			2	17.26
		22.69	31.16			14.23	16.96			14.4	24.75			10.17	14.82
			38.51				20.79				31.28				31.45
			42.23				26.64				32.88				23.22
			21.16				12.66				7.99				2.52
			34.77				19.34				24.86				6.07
			30.52				15.07				15.04				7.92
			33.84				19.05				21.49				15.23
			41.93				19.09				23.2				6.4
			35.77				16.84				19.3				13.12
			36.85				17.44				18.57				32.05
			36.08				24.04				24.36				15.03
			20.16				11.45				9.58				2.13
			35.02				27.1				26.93				16.15
			32.47				23.28				23.34				16.42
			29.35				16.94				14.08				8.87
			36.64				31.52				32.28				28.42
			41.99				36.29				35.77				35.32
			36.13				18.32				25.58				13.14
			35.85				23.39				27.25				19.31
			36.53				27.61				27.49				14.17
			31.59				20.09				19.38				9.13
			31.95				22.17				17.98				5.63
			33.56				19.53				20.63				11.48
			49.65				35.88				36.92				19.96
			34.62				23.91				28.46				7.1
			55.12				41.38				35.53				36.21
			41.11				34.63				25.36				13.64
			38.2				34.17				33.15				20.06
			40.18				34.79				29.25				16.12
			37.57				25.42				25.39				9.13
			40.12				24.47				25.65				15.12
			50.7				37.3				32				20.33
			43.06				31.48				33.24				16.06
			36.03				15.51				21.72				5.67
				Fig6D	ATXN3 Postive Area %	PD-L1 Postive Area %			ATXN3 Postive Area %	HIF2α Postive Area %			ATXN3 Postive Area %	irf1 Postive Area %
					12.47	25.28			12.47	18.04			12.47	3.88
					18.94	27.43			18.94	26.34			18.94	16.15
					27.53	37.3			27.53	32.02			27.53	17.41
					14.51	21.75			14.51	9.47			14.51	1.65
					16.03	21.4			16.03	15.03			16.03	2.49
					21.55	29.66			21.55	33.42			21.55	27.76
					19.2	24.77			19.2	17.92			19.2	16.38
					19.02	28.49			19.02	25.14			19.02	16.87
					16.37	23.98			16.37	23.96			16.37	15.72
					8.86	22.45			8.86	22.34			8.86	9.2
					15.98	29.23			15.98	25.98			15.98	11.96
					15.86	23.72			15.86	14.26			15.86	8.43
					20.99	34.33			20.99	25.32			20.99	7.88
					14.42	21.39			14.42	15.94			14.42	3.3
					12.93	25.99			12.93	21.8			12.93	8.24
					23.56	29.73			23.56	22.54			23.56	12.93
					4.21	5.95			4.21	4.71			4.21	0.4
					12.19	23.01			12.19	22.61			12.19	5.36
					20.42	35			20.42	31.47			20.42	20.5
					25.2	35.79			25.2	26.28			25.2	10.83
					16.93	30.72			16.93	28.08			16.93	18.68
					15.81	29.53			15.81	17.25			15.81	1.45
					13.32	24.08			13.32	15.85			13.32	2.95
					17.41	28.95			17.41	27.16			17.41	11.19
					21.19	30.29			21.19	25.28			21.19	12.97
					23.22	30.47			23.22	24.51			23.22	18.95
					11.39	17.72			11.39	5.93			11.39	2.71
					17.19	25.2			17.19	20.64			17.19	10.15
					22.83	33.85			22.83	33.87			22.83	13.63
					23.38	35.16			23.38	30.76			23.38	12.97
					18.76	27.98			18.76	17.71			18.76	10.95
					7.3	22.81			7.3	16.56			7.3	3.45
					15.46	25.93			15.46	18.53			15.46	6.67
					18.92	26.16			18.92	16.29			18.92	11.87
					20.97	33.68			20.97	21.58			20.97	24.5
					21.63	25.9			21.63	19.59			21.63	10.83
					21.18	32.23			21.18	24.1			21.18	21.69
					22.89	33.56			22.89	16.75			22.89	15.51
					20.05	24.46			20.05	15.78			20.05	14.01
					18.01	25.34			18.01	25.61			18.01	18.98
					15.17	18.83			15.17	16.23			15.17	8.7
					21.02	27.08			21.02	27.74			21.02	8.21
					18.91	28.84			18.91	11.14			18.91	2.35
					20.7	30.22			20.7	18.48			20.7	4.18
					21.05	29.86			21.05	23.43			21.05	4.25
					26.17	32.62			26.17	27.77			26.17	5.39
					25.57	28.72			25.57	28.65			25.57	11.69
					20.36	35.33			20.36	22.59			20.36	9.02
					15.86	23.4			15.86	10.1			15.86	4.16
					21.54	26.92			21.54	25.1			21.54	22.11
					21.93	35.38			21.93	35.57			21.93	14.64
					17.34	20.52			17.34	19.95			17.34	13.77
					17.23	23.53			17.23	10.93			17.23	7.73
					22.33	29.56			22.33	19.43			22.33	2.53
					21.22	29.64			21.22	17.46			21.22	7.17
					19.28	29.86			19.28	25.84			19.28	5.15
					18.18	27.94			18.18	26.03			18.18	4.99
					18.01	30.49			18.01	29			18.01	18.17
					7.96	20.11			7.96	10.06			7.96	1.94
					14.12	31.07			14.12	27.56			14.12	0.33
					14.31	22.98			14.31	9.64			14.31	4.16
				Fig6E	ATXN3 Postive Area %	PD-L1 Postive Area %			ATXN3 Postive Area %	HIF2α Postive Area %			ATXN3 Postive Area %	irf1 Postive Area %
					34.49	43.73			34.49	33.18			34.49	19.05
					49.87	56.55			49.87	52.67			49.87	39.86
					25.36	36.66			25.36	25.95			25.36	14.44
					20.5	38.42			20.5	26.92			20.5	10.53
					14.04	38.45			14.04	21.39			14.04	9.59
					22.29	37.9			22.29	21.92			22.29	14.24
					11.97	25.44			11.97	13.17			11.97	5.65
					17.76	32.69			17.76	17.2			17.76	15.45
					16.72	23.16			16.72	13.31			16.72	6.89
					33.76	43.35			33.76	33.24			33.76	23.36
					15.47	28.13			15.47	15.38			15.47	7.9
					21.23	38.93			21.23	24.92			21.23	12.22
					18.14	30.52			18.14	20.32			18.14	10.88
					23.24	43.18			23.24	32.01			23.24	17.26
					16.96	31.16			16.96	24.75			16.96	14.82
					20.79	38.51			20.79	31.28			20.79	31.45
					26.64	42.23			26.64	32.88			26.64	23.22
					12.66	21.16			12.66	7.99			12.66	2.52
					19.34	34.77			19.34	24.86			19.34	6.07
					15.07	30.52			15.07	15.04			15.07	7.92
					19.05	33.84			19.05	21.49			19.05	15.23
					19.09	41.93			19.09	23.2			19.09	6.4
					16.84	35.77			16.84	19.3			16.84	13.12
					17.44	36.85			17.44	18.57			17.44	32.05
					24.04	36.08			24.04	24.36			24.04	15.03
					11.45	20.16			11.45	9.58			11.45	2.13
					27.1	35.02			27.1	26.93			27.1	16.15
					23.28	32.47			23.28	23.34			23.28	16.42
					16.94	29.35			16.94	14.08			16.94	8.87
					31.52	36.64			31.52	32.28			31.52	28.42
					36.29	41.99			36.29	35.77			36.29	35.32
					18.32	36.13			18.32	25.58			18.32	13.14
					23.39	35.85			23.39	27.25			23.39	19.31
					27.61	36.53			27.61	27.49			27.61	14.17
					20.09	31.59			20.09	19.38			20.09	9.13
					22.17	31.95			22.17	17.98			22.17	5.63
					19.53	33.56			19.53	20.63			19.53	11.48
					35.88	49.65			35.88	36.92			35.88	19.96
					23.91	34.62			23.91	28.46			23.91	7.1
					41.38	55.12			41.38	35.53			41.38	36.21
					34.63	41.11			34.63	25.36			34.63	13.64
					34.17	38.2			34.17	33.15			34.17	20.06
					34.79	40.18			34.79	29.25			34.79	16.12
					25.42	37.57			25.42	25.39			25.42	9.13
					24.47	40.12			24.47	25.65			24.47	15.12
					37.3	50.7			37.3	32			37.3	20.33
					31.48	43.06			31.48	33.24			31.48	16.06
					15.51	36.03			15.51	21.72			15.51	5.67

## Sheet: Figs2
Figs2A	B16	WT	KO	Figs2B	4T1	2334	1726	Figs2C	MC38	WT	KO
		2366	1254			2320	1697			2366	1254
		2262	1201			2276	1715			2018	1226
		2254	1226							2164	1175

## Sheet: Figs3
Figs3B	pLKO	shATXN3-405	shATXN3-407
	4254	2221	3707
	4277	2292	3668
	4331	2487	3852
Figs3D	pLKO	shATXN3-405	shATXN3-407
	3532	3276	3046
	3550	3244	3082
	3437	3235	3032
Figs3E	ATXN3 mRNA	B16			LLC1			ID8			HCT116			A549
		3.59197	3.7	3.81	5.74896	5.04	5.91	3.30191	3.92	3.43	1	0.89	1.21	2.38639	2.89	2.74
	PD-L1 mRNA	B16			LLC1			ID8			HCT116			A549
		6.13887	6.45	5.83	5.00696	5.77	5.16	3.85658	3.56	3.79	1	1.23	1.18	8.74881	8.69	8.14

## Sheet: Figs4
Figs4B	CTL	ATXN3
	1	2.52831
	1	3.82553
	1	3.91609
Figs4C	ATXN3(μg)	0	0.0125	0.025	0.05	0.1	0.2
			3	3.1	3.5	3.8	3.7
		1.3	3	2.8	3.5	3.7	3.4
		1.46554	2.62072	3.64078	3.62041	3.88937	3.69503
		1.40123	4.44228	4.07638	4.86218	4.7595	4.74365
		1.5581	3.97354	4.07052	4.45413	3.80697	4.60172
		1.44895	4.34126	4.22081	4.75277	4.43793	4.47777
		1.23	2.31109	2.57771	2.77663	2.80309	3.05079
		1.08221	2.25534	2.57226	3.01186	3.10492	3.16482
		1.15043	1.99707	2.54484	2.87651	3.06638	2.788
		2.2416	4.05966	4.25472	4.87348	6.27575	5.38245
		2.27871	4.43295	4.64589	4.98867	5.17894	5.21998
		2.17535	4.27279	4.60473	4.78901	4.25636	5.43943

## Sheet: Figs5
Figs5A	IFNg
	WT	KO	WT+STAT3+IRF1	KO+STAT3+IRF1
	8228	6008	12705	12377
	8296	5864	12670	12460
	8029	5887	12524	12289
	Hypoxia
	WT	KO	WT+STAT3+IRF1	KO+STAT3+IRF1
	3281	2757	3926	3109
	3430	2992	3755	3393
	3341	2667	3702	3253
	Hypoxia
	WT	KO	WT+HIF2a	KO+HIF2a
	2507	1793	2818	2324
	2538	1769	2884	2262
	2608	1796	2932	2370
	IFNg
	WT	KO	WT+HIF2a	KO+HIF2a
	15372	10867	16366	13109
	14699	10960	16179	12988
	15335	10745	15903	12885

[truncated: 5 more sheets: Figs6, Figs7, Figs8, Figs9, Figs10]
